# Supplementary material for: Single-cell transcriptomes and runx2b−/− mutants reveal the genetic signatures of intermuscular bone formation in zebrafish
Source: Natl Sci Rev. 2022 Aug 2;9(11):nwac152. doi: 10.1093/nsr/nwac152 (PMC9718792; doi:10.1093/nsr/nwac152)
Supplement: nwac152_Supplemental_Files [file nwac152_supplemental_files.zip]

Archive with 1 entries (1 files):
- Supplementary.rar
